# Supplementary material for: Emergence of Equine-like G3P[8] Rotavirus Strains Infecting Children in Venezuela
Source: Viruses. 2025 Mar 13;17(3):410. doi: 10.3390/v17030410 (PMC11946648; doi:10.3390/v17030410)
Supplement: Supplementary file 1 [file viruses-17-00410-s001.zip]

Archive with 1 entries (1 files):
- viruses-3480262-supplementary.pdf
